# Supplementary material for: Presence of phage-plasmids in multiple serovars of Salmonella enterica
Source: Microb Genom. 2024 May 8;10(5):001247. doi: 10.1099/mgen.0.001247 (PMC11165635; doi:10.1099/mgen.0.001247)
Supplement: Uncited Table S1. [file mgen-10-01247-s002.xlsx]

## Sheet: TableS1
sra_accession	serovar	year	st	ebg	snp_address	resistance_genes	rep_type	size	assembly	genbank
SRR14434716	Adjame	2021	3929	421	0	None	IncY	97875	GCA_018284035.1	ABAJVH000000000
SRR10420514	Agona	2019	13	54	0	None	p0111	96592	GCA_010891155.1	AAOWYB000000000
SRR10605751	Agona	2019	13	54	0	None	p0111	96685	GCA_010523075.1	AANZGS000000000
SRR8370506	Bareilley	2018	203	206.2	0	None	p0111	92830	GCA_007386665.1	AAHUSV000000000
SRR7286957	Corvallis	2016	1541	236	0	TEM-1,aac(6')-Iaa;aph(6)-Id,strB,strA,qnrS-1,dfrA-14,tet(A)-1,sul-3;sul-2,floR	p0111	94019	na	na
SRR7456861	enteric/unnamed	2016	2524	392	0	None	IncY	94707	GCA_003909795.1	RVDG00000000
SRR5215849	Enteritidis	2016	11	4	0	None	IncY	-	GCA_007232225.1	AAHJPM000000000
SRR11483189	Florian	2020	7166	0	0	TEM-57,aac(3)-IId;aadA-22;aadA-2,mph-(A),tet(A)-1,sul-3,cml-1;floR	p0111	-	na	na
SRR8648235	Florida	2017	351	81	0	None	IncY	93598	na	na
SRR7506733	Indiana	2018	17	271	1.1.2.12.362.362.363	tet(A),sul-2	p0111	95746	GCA_007270175.1	AAHMLX000000000
SRR7506740	Indiana	2018	17	271	1.1.2.12.187.187.188	tet(A),sul-2	p0111	94517	GCA_007268865.1	AAHMMI000000000
SRR7506971	Indiana	2018	17	271	1.1.2.12.12.12.12	tet(A),sul-2	p0111	96879	GCA_004255645.1	AAAFJO000000000
SRR7523215	Indiana	2018	17	271	1.1.2.12.12.12.12	tet(A),sul-2	p0111	97593	GCA_004266895.1	AAAGAO000000000
SRR8490665	Indiana	2018	17	271	1.1.2.12.12.12.92	tet(A),sul-2	p0111	95917	na	na
SRR7350718	Infantis	2018	32	31	0	tet(A)-1,sul-1	p0111	98752	GCA_007004885.1	AAGVFZ000000000
SRR7850623	Infantis	2018	32	31	1.1.1.197.650.674.1830	tet(A)-1,sul-1,dfrA-14	p0111	98305	GCA_007301455.1	AAHOLJ000000000
SRR8490752	Infantis	2018	32	31	1.1.1.197.650.674.1830	tet(A)-1,sul-1,dfrA-14	p0111	98205	GCA_007406225.1	AAHWFM000000000
SRR12770047	Livingstone	2019	457	272	0	TEM-1,tet(A)-1	IncY	94032	GCA_015133315.1	AAWWTC000000000
SRR13510356	Livingstone	2021	457	272	0	None	IncY	97787	GCA_017235135.1	AAZHGY000000000
SRR14434693	Livingstone	2021	638	156	0	None	p0111	94932	GCA_018284355.1	ABAJVQ000000000
SRR15334731	Livingstone	2021	638	156	0	None	p0111	95025	GCA_019543495.1	ABBUNE000000000
SRR8382008	Livingstone	2018	457	272	0	None	IncY	96256	GCA_007389435.1	AAHUZI000000000
SRR8382445	Livingstone	2018	457	272	0	None	IncY	93583	GCA_007391125.1	AAHVAT000000000
SRR11362204	Mbandaka	2020	1602	62	1.1.2.400.533.567.610	None	IncY	95222	GCA_011748525.1	AAQTUM000000000
SRR5812790	Mbandaka	2016	413	62	0	aac(6')-Iaa	IncY	91493	GCA_009337395.1	AAMLZZ000000000
SRR7506819	Mbandaka	2018	413	62	1.1.223.331.421.433.446	TEM-1,aac(6')-Iaa;aadA-22;aadA-2,lnu-(F),sul-1	p0111	90551	GCA_007270495.1	AAHMNB000000000
SRR7506983	Mbandaka	2018	413	62	1.1.223.331.421.433.446	TEM-1,aac(6')-Iaa;aadA-22;aadA-2,lnu-(F),sul-1	IncY	-	na	na
SRR7457156	Mikawasima	2017	1815	247	1.1.1.234.247.290.311	TEM-1[c],aph(6)-Id,strB[c];strA[c],tet(A)[c]	IncY	-	GCA_007247875.1	AAHKVY000000000
SRR7879321	Mikawasima	2017	1815	247	1.1.1.234.247.290.311	TEM-1,aph(6)-Id,strB;strA[c],tet(A),sul-2[c]	IncY	-	na	na
SRR8368711	Mikawasima	2018	1815	247	1.1.1.129.319.322.347	None	IncY	93804	GCA_007384085.1	AAHUOY000000000
SRR8667329	Mikawasima	2016	1815	247	1.1.6.25.25.25.25	None	IncY	93682	GCA_007436465.1	AAHYJR000000000
SRR9335555	Minnesota	2019	548	77	0	CMY-2, aadA-1b,tet(A)-1,sul-2	IncY	93712	GCA_006486605.1	AAFLRU000000000
SRR12804176	Mississippi	2020	4711	3	0	None	IncY	-	GCA_015008835.1	AAWRNL000000000
SRR7163834	Monschaui	2017	443	277	0	None	IncY	96957	GCA_004270505.1	AAAGHQ000000000
SRR7516527	Ohio	2017	329	72	0	None	IncY	-	GCA_007275395.1	AAHMVD000000000
SRR12916520	Oslo	2020	1370	257	1.2.7.7.11.112.137	None	IncY	89959	GCA_015032255.1	AAWSNA000000000
SRR16118889	Oslo	2021	1370	257	1.21.21.21.120.135.149	None	p0111	90566	GCA_020263405.1	ABCVRP000000000
SRR7157820	Oslo	2016	1370	257	1.21.21.21.21.21.21	None	p0111	94627	GCA_006918015.1	AAGPOD000000000
SRR7292685	Oslo	2016	1370	257	1.2.7.7.7.7.7	None	IncY	94044	GCA_004177415.1	AAABFS000000000
SRR7439406	Oslo	2016	1370	257	1.21.21.21.21.66.66	None	p0111	92678	GCA_007237635.1	AAHKDO000000000
SRR7443928	Oslo	2016	1370	257	1.21.21.21.62.62.62	None	p0111	92906	GCA_007011685.1	AAGVRN000000000
SRR7458584	Oslo	2016	1370	257	1.2.7.7.7.7.7	None	IncY	93484	GCA_007251075.1	AAHLDW000000000
SRR8655429	Oslo	2016	1370	257	1.2.7.7.7.7.7	None	IncY	91784	GCA_007663965.1	AAIOMM000000000
SRR8671253	Oslo	2016	1370	257	1.2.7.7.7.7.7	None	IncY	93638	GCA_007669545.1	AAIOQX000000000
SRR7501137	Pomona	2016	451	16	0	None	p0111	90133	GCA_007265405.1	AAHMGM000000000
SRR7350857	Rissen	2017	469	66	0	TEM-1, dfrA-1,tet(A)-1,sul-3;sul-1,cml-1	IncY	99456	GCA_007004845.1	AAGVGD000000000
SRR10062948	Stanley	2019	29	29	3.7.463.575.687.745.849	None	IncY	93302	GCA_008342185.1	AAKFFR000000000
SRR8509099	Stanley	2018	29	29	3.7.7.7.509.543.613	TEM-1,tet(M);tet(A)-1	IncY	95321	GCA_007413305.1	AAHWUW000000000
SRR8524499	Stanley	2018	29	29	3.7.7.7.509.543.589	TEM-1,tet(M);tet(A)-1	IncY	95085	GCA_007589315.1	AAIJHQ000000000
SRR8674617	Telaviv	2016	1068	290	0	None	p0111	89388	GCA_007789615.1	AAIWFF000000000
SRR8489340	Typhi	2019	1	13	1.1.1.1.1.1.1027	CTX-M-15	IncY	96156	GCA_007404665.1	AAHWBR000000000
SRR8554071	Typhi	2019	1	13	1.1.1.1.1.1.1027	CTX-M-15	IncY	96307	GCA_007424245.2	CP083412
SRR10120281	Typhimurium	2019	34	1	1.1.1.124.1838.6224.8664	TEM-1,aac(6')-Iaa;aph(6)-Id,strB,strA,sul-2	p0111	97639	GCA_008587245.1	AAKUYY000000000
SRR10120293	Typhimurium	2019	34	1	1.1.1.124.1838.4841.8662	TEM-1,aac(6')-Iaa;aph(6)-Id,strB,strA,sul-2	p0111	97643	GCA_008587425.1	AAKUZG000000000
SRR10139569	Typhimurium	2019	34	1	1.1.1.1025.460.1831.8673	TEM-1,aac(6')-Iaa;aph(6)-Id,strB,strA,qnrB-19,sul-2	p0111	90673	GCA_008624355.1	AAKXQI000000000
SRR11028698	Typhimurium	2020	34	1	1.1.1.124.5384.6571.9217	TEM-1,aac(6')-Iaa;aph(6)-Id,strB,strA,tet(A),sul-2	p0111	91336	GCA_011258035.1	AAPQSN000000000
SRR11363590	Typhimurium	2020	34	1	1.1.1.124.5423.6619.9300	TEM-1,aac(6')-Iaa;aph(6)-Id,strB,strA,dfrA-14,tet(A),sul-2	p0111	94874	GCA_011727435.1	AAQTWP000000000
SRR11363600	Typhimurium	2020	34	1	1.1.1.124.5423.6619.9301	TEM-1,aac(6')-Iaa;aph(6)-Id,strB,strA,dfrA-14,tet(A),sul-2	p0111	94874	GCA_011727535.1	AAQTWN000000000
SRR11563838	Typhimurium	2020	19	1	1.178.16.585.3700.4323.9375	TEM-1,aadA-23;aadA-2;aac(6')-Iaa,dfrA-12,tet(M);tet(A)-1,sul-2;sul-3,cml-1;floR	IncY	93302	GCA_012864315.1	AATKLX000000000
SRR11791546	Typhimurium	2020	34	1	1.1.1.124.5472.6681.9434	TEM-1,aac(6')-Iaa;aph(6)-Id,strB,strA,dfrA-14,tet(A),sul-2	p0111	89602	na	na
SRR11968808	Typhimurium	2020	34	1	1.1.1.124.5505.6723.9516	TEM-1,aac(6')-Iaa;aph(6)-Id,strB,strA,dfrA-14,tet(A),sul-2	IncY	-	na	na
SRR11968839	Typhimurium	2020	34	1	1.1.1.124.5505.6723.9516	TEM-1,aac(6')-Iaa;aph(6)-Id,strB,strA,dfrA-14,tet(A),sul-2	IncY	93351	na	na
SRR12039301	Typhimurium	2020	34	1	1.1.1.1025.2591.6732.9537	TEM-1,aac(6')-Iaa;aph(6)-Id,strB,strA,qnrB-19,dfrA-14,sul-2	p0111	89970	na	na
SRR12770056	Typhimurium	2019	34	1	1.1.1.2274.4970.6033.8348	TEM-1,aac(6')-Iaa;aph(6)-Id,strB,strA,tet(A),sul-2	p0111	-	na	na
SRR12879932	Typhimurium	2017	34	1	1.1.1.124.2774.3875.4786	TEM-1,aac(6')-Iaa;aph(6)-Id,strB,strA,tet(A),sul-2	p0111	-	na	na
SRR12916538	Typhimurium	2020	34	1	1.1.1.124.1838.6903.9932	TEM-1,aac(6')-Iaa;aph(6)-Id,strB,strA,dfrA-14,tet(A),sul-2	p0111	97580	na	na
SRR13485893	Typhimurium	2021	34	1	1.1.1.124.5690.6994.10112	TEM-1,aac(6')-Iaa;aph(6)-Id,strB,strA,dfrA-14,tet(A),sul-2	p0111	-	na	na
SRR13796443	Typhimurium	2021	34	1	1.1.1.2613.5722.7035.10175	TEM-1,aac(6')-Iaa;aph(6)-Id,strB,strA,dfrA-14,tet(A),sul-2	IncY	89934	GCA_017102565.1	AAZBOI000000000
SRR14204202	Typhimurium	2021	34	1	1.1.1.2639.5782.7109.10288	TEM-1,aac(6')-Iaa;aph(6)-Id,strB,strA,dfrA-14,tet(A),sul-2	p0111	92110	na	na
SRR14651530	Typhimurium	2021	34	1	1.1.1.124.1907.7180.10404	TEM-1,aac(6')-Iaa;aph(6)-Id,strB,strA,dfrA-14,tet(A),sul-2	p0111	94874	GCA_018503505.1	ABAPIE000000000
SRR15371327	Typhimurium	2016	34	1	1.1.1.124.2436.2862.3518	TEM-1,aac(6')-Iaa;aac(3)-IIa;aph(6)-Id,strB,strA,tet(A),sul-2	p0111	103899	GCA_019507985.1	ABBSMG000000000
SRR15383567	Typhimurium	2017	34	1	1.1.1.124.2774.3875.4877	TEM-1,aac(6')-Iaa;aph(6)-Id,strB,strA,tet(A),sul-2	p0111	85847	na	na
SRR16168882	Typhimurium	2021	34	1	1.1.1.124.395.7178.10397	TEM-1,aac(6')-Iaa;aph(6)-Id,strB,strA,dfrA-14,tet(A),sul-2	p0111	93291	na	na
SRR5194160	Typhimurium	2016	34	1	1.1.1.1025.2389.2792.3408	TEM-1,aac(6')-Iaa, tet(A)	IncY	187550	GCA_010514755.1	AANYRV000000000
SRR5887647	Typhimurium	2017	34	1	1.1.1.1025.674.3916.4853	TEM-1,aac(6')-Iaa;aph(6)-Id,strB,strA,tet(A),sul-2	IncY	93912	GCA_010624485.1	AAOEXU000000000
SRR6074503	Typhimurium	2016	34	1	1.1.1.124.587.2540.3041	TEM-1,aac(6')-Iaa;aph(6)-Id,strB,strA,tet(A),sul-2	IncY	91988	GCA_010563395.1	AAOBYN000000000
SRR6074620	Typhimurium	2016	34	1	1.1.1.124.2209.2543.3047	aac(6')-Iaa, tet(A)	IncY	92037	GCA_010736055.1	AAOMKA000000000
SRR6074662	Typhimurium	2016	34	1	1.1.1.124.2088.2386.2796	TEM-1,aac(6')-Iaa;aph(6)-Id,strB,strA,tet(A),sul-2	p0111	91505	GCA_010381505.1	AANPTS000000000
SRR6110988	Typhimurium	2016	34	1	1.1.1.124.1907.2136.2917	TEM-1,aac(6')-Iaa;aph(6)-Id,strB,strA,tet(A),sul-2,dfrA-14	p0111	116007	GCA_009553745.1	AAMXPT000000000
SRR6111244	Typhimurium	2015	34	1	0	TEM-1,aac(6')-Iaa;aph(6)-Id,strB;strA,tet(A),sul-2	IncY	91997	GCA_010498035.1	AANXRZ000000000
SRR6116891	Typhimurium	2016	34	1	1.1.1.124.2140.2449.2901	TEM-1,aac(6')-Iaa;aph(6)-Id,strB,strA,tet(A),sul-2	IncY	87268	GCA_010462625.1	AANVJG000000000
SRR6116963	Typhimurium	2016	34	1	1.1.1.660.2109.2410.2841	TEM-1,aac(6')-Iaa;aph(6)-Id,strB,strA,sul-2	IncY	93360	GCA_009555015.1	AAMXTQ000000000
SRR6117472	Typhimurium	2016	34	1	1.1.1.124.2418.2474.2943	TEM-1,aac(6')-Iaa;aph(6)-Id,strB,strA,tet(A),sul-2	IncY	94271	GCA_010622295.1	AAOETG000000000
SRR6117760	Typhimurium	2016	34	1	1.1.1.124.2253.2600.3135	TEM-1,aac(6')-Iaa;aph(6)-Id,strB,strA,tet(A),sul-2	p0111	78522	GCA_010594345.1	AAODQX000000000
SRR6117781	Typhimurium	2016	34	1	1.1.1.124.2200.2530.3029	aac(6')-Iaa, tet(A)	p0111	92110	GCA_010736755.1	AAOMLC000000000
SRR6117811	Typhimurium	2016	34	1	1.1.1.124.2418.2555.3061	TEM-1,aac(6')-Iaa;aph(6)-Id,strB,strA,tet(A),sul-2	p0111	85799	GCA_010624945.1	AAOEYA000000000
SRR6117822	Typhimurium	2016	34	1	1.1.1.124.2200.2530.3029	aac(6')-Iaa, tet(A)	p0111	92109	GCA_010736815.1	AAOMLG000000000
SRR7090591	Typhimurium	2018	34	1	1.1.1.1025.674.3916.4853	TEM-1,aac(6')-Iaa;aph(6)-Id,strB,strA,tet(A),sul-2	IncY	93912	na	na
SRR7122561	Typhimurium	2017	34	1	1.1.1.1025.674.3916.5488	TEM-1,aac(6')-Iaa;aph(6)-Id,strB,strA,tet(A),sul-2	IncY	93909	GCA_011158995.1	AAPKTH000000000
SRR7122570	Typhimurium	2017	34	1	1.1.1.522.1768.3954.4966	TEM-1,aac(6')-Iaa;aph(6)-Id,strB,strA,tet(A),sul-2	p0111	88729	GCA_010454925.1	AANVDE000000000
SRR7157821	Typhimurium	2017	34	1	1.1.1.522.1768.3954.4966	TEM-1,aac(6')-Iaa;aph(6)-Id,strB,strA,tet(A),sul-2	p0111	89136	GCA_011156775.1	AAPKOC000000000
SRR7172554	Typhimurium	2016	34	1	1.1.1.124.2697.3217.4057	TEM-1,aac(6')-Iaa;aph(6)-Id,strB,strA,tet(A),sul-2	IncY	-	GCA_007643115.1	AAINFH000000000
SRR7187071	Typhimurium	2017	34	1	1.1.1.124.2774.3875.4786	TEM-1,aac(6')-Iaa;aph(6)-Id,strB,strA,tet(A),sul-2	p0111	85859	GCA_007767865.1	AAIUVQ000000000
SRR7187881	Typhimurium	2017	34	1	1.1.1.1025.674.3916.4853	TEM-1,aac(6')-Iaa;aph(6)-Id,strB,strA,tet(A),sul-2	IncY	93912	GCA_007642535.1	AAINEH000000000
SRR7191852	Typhimurium	2017	34	1	1.1.1.124.2774.3875.4937	TEM-1,aac(6')-Iaa;aph(6)-Id,strB,strA,tet(A),sul-2	p0111	89201	GCA_004159055.1	AAAALC000000000
SRR7191855	Typhimurium	2017	34	1	1.1.1.124.3526.4095.5194	aac(6')-Iaa, tet(A)	p0111	95181	na	na
SRR7204601	Typhimurium	2016	34	1	1.1.1.124.2418.2945.3645	TEM-1,aph(6)-Id,strB;aadA-2;aadA-8b;aac(6')-Iaa,strA,tet(M);tet(A),sul-2	p0111	-	GCA_003880035.1	RTBB00000000
SRR7230755	Typhimurium	2017	34	1	1.1.1.1025.674.3916.4853	TEM-1,aac(6')-Iaa;aph(6)-Id,strB,strA,tet(A),sul-2	IncY	93912	GCA_007577735.1	AAIIND000000000
SRR7230760	Typhimurium	2017	34	1	1.1.1.124.2774.3875.4786	TEM-1,aac(6')-Iaa;aph(6)-Id,strB,strA,tet(A),sul-2	p0111	89201	GCA_007496785.1	AAICYH000000000
SRR7236714	Typhimurium	2017	34	1	0	TEM-1,aph(6)-Id,strB;aadA-5;aac(6')-Iaa;strA,mph-(A),dfrA-17,tet(A)-1;tet(A),sul-2;sul-1	p0111	86297	GCA_007642015.1	AAINEZ000000000
SRR7249850	Typhimurium	2016	34	1	1.1.1.124.2088.2386.3194	TEM-1,aac(6')-Iaa;aph(6)-Id,strB,strA,tet(A),sul-2	p0111	91508	GCA_003882355.1	RTFY00000000
SRR7251555	Typhimurium	2017	34	1	1.1.1.124.2774.3875.4847	TEM-1,aac(6')-Iaa;aph(6)-Id,strB,strA,tet(A),sul-2	p0111	85865	GCA_007768485.1	AAIUWQ000000000
SRR7275064	Typhimurium	2018	34	1	1.1.1.1865.3926.4652.6171	TEM-1,aac(6')-Iaa;aph(6)-Id,strB,strA,tet(A),sul-2	p0111	91506	GCA_007643395.1	AAINFW000000000
SRR7275087	Typhimurium	2017	34	1	1.1.1.522.1768.3954.5018	TEM-1,aac(6')-Iaa;aph(6)-Id,strB,strA,tet(A),sul-2	p0111	-	GCA_003884115.1	RTIL00000000
SRR7278081	Typhimurium	2017	34	1	1.1.1.124.835.2076.5003	TEM-1,aac(6')-Iaa;aph(6)-Id,strB,strA,sul-2	IncY	97025	GCA_007643535.1	AAINGB000000000
SRR7284373	Typhimurium	2017	34	1	1.1.1.124.2774.3875.4913	TEM-1,aac(6')-Iaa;aph(6)-Id,strB,strA,tet(A),sul-2	p0111	85850	GCA_007645435.1	AAINHD000000000
SRR7285769	Typhimurium	2017	34	1	1.1.1.1025.674.3916.4853	TEM-1,aac(6')-Iaa;aph(6)-Id,strB,strA,tet(A),sul-2	IncY	93912	GCA_007577305.1	AAIINM000000000
SRR7285771	Typhimurium	2017	34	1	1.1.1.1025.674.3916.4853	TEM-1,aac(6')-Iaa;aph(6)-Id,strB,strA,tet(A),sul-2	IncY	-	GCA_007577185.1	AAIIMO000000000
SRR7285920	Typhimurium	2017	34	1	1.1.1.124.2774.3875.4786	TEM-1,aac(6')-Iaa;aph(6)-Id,strB,strA,tet(A),sul-2	p0111	86500	GCA_007496665.1	AAICYB000000000
SRR7286704	Typhimurium	2016	34	1	1.1.1.124.2436.2862.3518	TEM-1,aac(6')-Iaa;aac(3)-IIa;aph(6)-Id,strB,strA,tet(A),sul-2	p0111	97055	GCA_007160515.1	AAHELW000000000
SRR7286901	Typhimurium	2017	34	1	1.1.1.124.2418.3902.4824	aac(6')-Iaa, tet(A)	p0111	85811	GCA_004176965.1	AAABEJ000000000
SRR7286974	Typhimurium	2017	34	1	1.1.1.1025.674.3916.4853	TEM-1,aac(6')-Iaa;aph(6)-Id,strB,strA,tet(A),sul-2	IncY	93910	GCA_004176955.1	AAABEF000000000
SRR7292696	Typhimurium	2017	34	1	1.1.1.1025.674.3916.4853	TEM-1,aac(6')-Iaa;aph(6)-Id,strB,strA,tet(A),sul-2	IncY	93910	GCA_004177435.1	AAABFY000000000
SRR7292870	Typhimurium	2017	34	1	1.1.1.522.1768.3954.4966	TEM-1,aac(6')-Iaa;aph(6)-Id,strB,strA,tet(A),sul-2	p0111	89365	GCA_007908385.1	AAJDXX000000000
SRR7292933	Typhimurium	2017	34	1	1.1.1.124.2774.3875.4786	TEM-1,aac(6')-Iaa;aph(6)-Id,strB,strA,tet(A),sul-2	p0111	89108	GCA_007769485.1	AAIUYY000000000
SRR7298805	Typhimurium	2018	34	1	1.1.1.124.3779.4453.5852	TEM-1,aac(6')-Iaa;aph(6)-Id,strB,strA,tet(A),sul-2	p0111	-	GCA_007577945.1	AAIIOD000000000
SRR7310624	Typhimurium	2017	34	1	1.1.1.124.2774.3875.4786	TEM-1,aac(6')-Iaa;aph(6)-Id,strB,strA,tet(A),sul-2	p0111	89250	GCA_007826825.1	AAIVAC000000000
SRR7344592	Typhimurium	2018	34	1	1.1.1.1025.674.3916.4853	TEM-1,aac(6')-Iaa;aph(6)-Id,strB,strA,tet(A),sul-2	IncY	93912	GCA_007771185.1	AAIVCD000000000
SRR7349370	Typhimurium	2016	34	1	1.1.1.124.587.1039.3217	TEM-1,aac(6')-Iaa;aph(6)-Id,strB,strA,sul-2	IncY	91996	GCA_007646035.1	AAINIT000000000
SRR7350843	Typhimurium	2016	34	1	1.1.1.124.2253.2600.3135	TEM-1,aac(6')-Iaa;aph(6)-Id,strB,strA,tet(A),sul-2	p0111	76172	GCA_007577525.1	AAIINR000000000
SRR7350867	Typhimurium	2017	34	1	1.1.1.1025.674.3916.4853	TEM-1,aac(6')-Iaa;aph(6)-Id,strB,strA,tet(A),sul-2	IncY	93975	GCA_007644585.1	AAINHP000000000
SRR7351400	Typhimurium	2017	34	1	1.1.1.124.3613.4202.5386	TEM-1,aac(6')-Iaa;aph(6)-Id,strB,strA,tet(A),sul-2	p0111	-	GCA_004180595.1	AAABME000000000
SRR7351445	Typhimurium	2017	34	1	1.1.1.124.2774.3875.4786	TEM-1,aac(6')-Iaa;aph(6)-Id,strB,strA,tet(A),sul-2	p0111	86049	GCA_007498805.1	AAICZX000000000
SRR7351536	Typhimurium	2017	34	1	1.1.1.1025.674.3916.4853	TEM-1,aac(6')-Iaa;aph(6)-Id,strB,strA,tet(A),sul-2	IncY	93912	GCA_003906535.1	RUWX00000000
SRR7351556	Typhimurium	2016	34	1	1.1.1.124.1907.2844.3488	TEM-1,aac(6')-Iaa;aph(6)-Id,strB,strA,tet(A),sul-2,dfrA-14	p0111	92170	GCA_007207595.1	AAHICK000000000
SRR7358929	Typhimurium	2016	34	1	1.1.1.124.2309.2676.3247	TEM-1,aac(6')-Iaa;aph(6)-Id,strB,strA,tet(A),sul-2	p0111	91769	GCA_007211435.1	AAHIHU000000000
SRR7408360	Typhimurium	2018	34	1	1.1.1.124.3759.4426.5814	TEM-1,aac(6')-Iaa;aadA-15;aph(6)-Id,strB;aadA-2;strA,dfrA-12,tet(M);tet(A),sul-2,cml-1	IncY	94467	GCA_007770945.1	AAIVCR000000000
SRR7408382	Typhimurium	2017	34	1	1.1.1.522.1768.3954.4966	TEM-1,aac(6')-Iaa;aph(6)-Id,strB,strA,tet(A),sul-2	p0111	89152	GCA_003906815.1	RVAJ00000000
SRR7410325	Typhimurium	2017	34	1	1.1.1.124.835.3318.4212	TEM-1,aac(6')-Iaa;aph(6)-Id,strB,strA,tet(A),sul-2	IncY	-	GCA_007579205.1	AAIIPA000000000
SRR7410337	Typhimurium	2017	34	1	1.1.1.1025.674.3916.4853	TEM-1,aac(6')-Iaa;aph(6)-Id,strB,strA,tet(A),sul-2	IncY	93912	GCA_007644835.1	AAINIQ000000000
SRR7414858	Typhimurium	2017	34	1	1.1.1.124.2774.3875.4808	TEM-1,aac(6')-Iaa;aph(6)-Id,strB,strA,tet(A),sul-2	p0111	85857	GCA_007774625.1	AAIVFL000000000
SRR7416198	Typhimurium	2017	34	1	1.1.1.124.2883.3421.4289	TEM-1,aac(6')-Iaa;aph(6)-Id,strB,strA,tet(A),sul-2	p0111	93107	GCA_004184835.1	AAABUW000000000
SRR7416260	Typhimurium	2017	34	1	1.1.1.124.2774.3875.4786	TEM-1,aac(6')-Iaa;aph(6)-Id,strB,strA,tet(A),sul-2	p0111	89201	GCA_007771925.1	AAIVDN000000000
SRR7416269	Typhimurium	2017	34	1	1.1.1.1025.2591.3078.3863	TEM-1,aac(6')-Iaa;aph(6)-Id,strB,strA,qnrB-19,tet(A),sul-2	p0111	-	GCA_007499805.1	AAIDBG000000000
SRR7417318	Typhimurium	2017	34	1	1.1.1.1025.2591.3078.3863	TEM-1,aac(6')-Iaa;aph(6)-Id,strB,strA,qnrB-19,tet(A),sul-2	p0111	89975	GCA_007579805.1	AAIIQH000000000
SRR7417371	Typhimurium	2017	34	1	1.1.1.124.2774.3875.5146	TEM-1,aac(6')-Iaa;aph(6)-Id,strB,strA,qnrB-19,tet(A),sul-2	p0111	85861	GCA_007772105.1	AAIVDW000000000
SRR7426618	Typhimurium	2017	34	1	1.1.1.1025.674.3916.4853	TEM-1,aac(6')-Iaa;aph(6)-Id,strB,strA,tet(A),sul-2	IncY	93912	GCA_007645795.1	AAINIC000000000
SRR7439308	Typhimurium	2017	34	1	1.1.1.522.1768.3954.4929	aac(6')-Iaa, tet(A)	p0111	88697	GCA_007500365.1	AAIDCJ000000000
SRR7439347	Typhimurium	2017	34	1	1.1.1.124.2774.3875.4786	TEM-1,aac(6')-Iaa;aph(6)-Id,strB,strA,tet(A),sul-2	p0111	85848	GCA_007772565.1	AAIVEW000000000
SRR7439454	Typhimurium	2017	34	1	1.1.1.1712.3584.4167.5328	TEM-1,aac(6')-Iaa;aph(6)-Id,strB,strA,tet(A),sul-2	IncY	95418	GCA_007582125.1	AAIIQR000000000
SRR7439461	Typhimurium	2016	34	1	1.1.1.124.2309.2676.3247	TEM-1,aac(6')-Iaa;aph(6)-Id,strB,strA,tet(A),sul-2	p0111	91816	GCA_007238935.1	AAHKEM000000000
SRR7439478	Typhimurium	2017	34	1	1.1.1.124.2774.3875.4786	TEM-1,aac(6')-Iaa;aph(6)-Id,strB,strA,tet(A),sul-2	p0111	89201	GCA_007774525.1	AAIVGB000000000
SRR7443916	Typhimurium	2017	34	1	1.1.1.124.2774.3875.4786	TEM-1,aac(6')-Iaa;aph(6)-Id,strB,strA,tet(A),sul-2	p0111	85831	GCA_007578525.1	AAIIQM000000000
SRR7444134	Typhimurium	2017	34	1	1.1.1.124.2418.3919.4850	TEM-1,aac(6')-Iaa;aph(6)-Id,strB,strA,tet(A),sul-2	p0111	86192	GCA_007908505.1	AAJDYA000000000
SRR7450796	Typhimurium	2017	34	1	1.1.1.1712.3584.4167.5328	TEM-1,aac(6')-Iaa;aph(6)-Id,strB,strA,tet(A),sul-2	IncY	92899	GCA_003909635.1	RVCZ00000000
SRR7451112	Typhimurium	2017	34	1	1.1.1.1025.674.3916.4844	TEM-1,aac(6')-Iaa;aph(6)-Id,strB,strA,tet(A),sul-2	IncY	93912	GCA_007644785.1	AAINIW000000000
SRR7456889	Typhimurium	2017	34	1	1.1.1.1025.674.3916.4853	TEM-1,aac(6')-Iaa;aph(6)-Id,strB,strA,tet(A),sul-2	IncY	93970	GCA_007775765.1	AAIVHD000000000
SRR7457964	Typhimurium	2018	34	1	1.1.1.1781.3746.4411.5791	TEM-1,aac(6')-Iaa;aph(6)-Id,strB,strA,tet(A),sul-2	p0111	-	GCA_004190055.1	AAACFD000000000
SRR7458152	Typhimurium	2016	34	1	1.1.1.124.2309.2676.3479	TEM-1,aac(6')-Iaa;aph(6)-Id,strB,strA,tet(A),sul-2	p0111	91768	GCA_007250355.1	AAHLBM000000000
SRR7458220	Typhimurium	2018	34	1	1.1.1.124.835.4495.5913	TEM-1,aac(6')-Iaa;aph(6)-Id,strB,strA,tet(A),sul-2	IncY	97083	GCA_007644825.1	AAINJL000000000
SRR7458621	Typhimurium	2017	34	1	1.1.1.124.1907.2844.5177	TEM-1,aac(6')-Iaa;aph(6)-Id,strB,strA,tet(A),sul-2,dfrA-14	p0111	94647	GCA_003912795.1	RVIY00000000
SRR7458700	Typhimurium	2018	34	1	1.1.1.1025.674.3916.4853	TEM-1,aac(6')-Iaa;aph(6)-Id,strB,strA,tet(A),sul-2	IncY	93912	GCA_007580305.1	AAIIRR000000000
SRR7458729	Typhimurium	2016	34	1	1.1.1.124.2265.2615.3154	TEM-1,aac(6')-Iaa;aph(6)-Id,strB,strA,tet(A),sul-2	p0111	92673	GCA_007775975.1	AAIVHS000000000
SRR7458773	Typhimurium	2017	34	1	1.1.1.124.2774.3875.4786	TEM-1,aac(6')-Iaa;aph(6)-Id,strB,strA,tet(A),sul-2	p0111	88761	GCA_007821175.1	AAIYMV000000000
SRR7458787	Typhimurium	2017	34	1	1.1.1.124.2774.3875.5038	TEM-1,aac(6')-Iaa;aph(6)-Id,strB,strA,tet(A),sul-2	p0111	88763	GCA_007646095.1	AAINJF000000000
SRR7465068	Typhimurium	2017	34	1	1.1.1.124.835.3318.4968	TEM-1,aac(6')-Iaa;aph(6)-Id,strB,strA,tet(A),sul-2	IncY	96964	GCA_007499065.1	AAIDCP000000000
SRR7468869	Typhimurium	2017	34	1	1.1.1.1025.2591.3078.3863	TEM-1,aac(6')-Iaa;aph(6)-Id,strB,strA,qnrB-19,tet(A),sul-2	p0111	89867	GCA_007580835.1	AAIISR000000000
SRR7468922	Typhimurium	2017	34	1	1.1.1.1025.3605.4193.5368	TEM-1,aac(6')-Iaa;aph(6)-Id,strB,strA,tet(A),sul-2	p0111	95286	GCA_007501025.1	AAIDDI000000000
SRR7468946	Typhimurium	2017	34	1	1.1.1.124.2774.3875.4786	TEM-1,aac(6')-Iaa;aph(6)-Id,strB,strA,tet(A),sul-2	p0111	86303	GCA_007580825.1	AAIISU000000000
SRR7468989	Typhimurium	2017	34	1	1.1.1.124.2774.3875.4786	TEM-1,aac(6')-Iaa;aph(6)-Id,strB,strA,tet(A),sul-2	p0111	85848	GCA_007775965.1	AAIVID000000000
SRR7474888	Typhimurium	2016	34	1	1.1.1.124.2309.2676.3417	TEM-1,aac(6')-Iaa;aph(6)-Id,strB,strA,tet(A),sul-2	p0111	91827	GCA_007258545.1	AAHLSC000000000
SRR7475308	Typhimurium	2017	34	1	1.1.1.124.2774.3875.4786	TEM-1,aac(6')-Iaa;aph(6)-Id,strB,strA,tet(A),sul-2	p0111	88647	GCA_004259985.1	AAAFOY000000000
SRR7480290	Typhimurium	2017	34	1	1.1.1.124.2774.3875.4786	TEM-1,aac(6')-Iaa;aph(6)-Id,strB,strA,tet(A),sul-2	p0111	89201	GCA_007773265.1	AAIVIV000000000
SRR7495451	Typhimurium	2017	34	1	0	TEM-1,aac(6')-Iaa;aph(6)-Id,strB,strA,tet(A),sul-2	IncY	93912	GCA_007774565.1	AAIVIZ000000000
SRR7516517	Typhimurium	2017	34	1	1.1.1.124.2774.3875.4786	TEM-1,aac(6')-Iaa;aph(6)-Id,strB,strA,tet(A),sul-2	p0111	-	GCA_007820995.1	AAIYNH000000000
SRR7523627	Typhimurium	2017	34	1	1.1.1.124.2774.3875.4786	TEM-1,aac(6')-Iaa;aph(6)-Id,strB,strA,tet(A),sul-2	p0111	85852	GCA_007501805.1	AAIDEM000000000
SRR7523720	Typhimurium	2017	34	1	1.1.1.124.3504.4064.5144	TEM-1,aac(6')-Iaa;aph(6)-Id,strB,strA,tet(A),sul-2	IncY	92910	GCA_007775235.1	AAIVKY000000000
SRR7527845	Typhimurium	2016	34	1	1.1.1.124.2454.2885.3550	TEM-1,aac(6')-Iaa;aph(6)-Id,strB,strA,sul-2	p0111	91827	GCA_003900395.1	RULA00000000
SRR7533281	Typhimurium	2017	34	1	1.1.1.1025.2591.3078.3863	TEM-1,aac(6')-Iaa;aph(6)-Id,strB,strA,qnrB-19,tet(A),sul-2	p0111	89808	GCA_007774225.1	AAIVLO000000000
SRR7828456	Typhimurium	2018	34	1	1.1.1.1025.4129.4925.6671	TEM-1,aac(6')-Iaa;aph(6)-Id,strB,strA,tet(A),sul-2	p0111	89810	GCA_007581485.1	AAIIUL000000000
SRR7841344	Typhimurium	2018	34	1	1.1.1.124.1838.4841.6530	TEM-1,aac(6')-Iaa;aph(6)-Id,strB,strA,tet(A),sul-2	p0111	97572	GCA_003893415.1	RTXB00000000
SRR7841599	Typhimurium	2018	34	1	1.1.1.124.1838.4840.6528	TEM-1,aac(6')-Iaa;aph(6)-Id,strB,strA,tet(A),sul-2	p0111	97580	GCA_007776425.1	AAIVMO000000000
SRR7842541	Typhimurium	2018	34	1	1.1.1.1960.4125.4918.6661	TEM-1,aac(6')-Iaa;aph(6)-Id,strB,strA,tet(A),sul-2	IncY	91997	GCA_007502565.1	AAIDFM000000000
SRR7842680	Typhimurium	2018	19	1	1.178.16.200.4080.4863.6570	TEM-1,aac(6')-Iaa;aadA-23;aadA-2,qnrS-1,dfrA-12,tet(M);tet(A)-1,sul-3;sul-2,cml-1;floR	p0111	95684	GCA_007298835.1	AAHOHT000000000
SRR7873971	Typhimurium	2018	34	1	1.1.1.1025.674.3916.4853	TEM-1,aac(6')-Iaa;aph(6)-Id,strB,strA,tet(A),sul-2	IncY	93972	GCA_003914735.1	RVLT00000000
SRR7879562	Typhimurium	2017	34	1	1.1.1.124.2774.3875.4786	TEM-1,aac(6')-Iaa;aph(6)-Id,strB,strA,tet(A),sul-2	p0111	85833	GCA_007777725.1	AAIVPE000000000
SRR7911377	Typhimurium	2018	34	1	1.1.1.1960.4174.4984.6786	TEM-1,aac(6')-Iaa;aph(6)-Id,strB,strA,tet(A),sul-2	IncY	91997	GCA_007778505.1	AAIVQG000000000
SRR7996835	Typhimurium	2018	34	1	1.1.1.124.4423.5258.7107	TEM-1,aac(6')-Iaa;aph(6)-Id,strB,strA,tet(A),sul-2	p0111	97271	GCA_007581875.1	AAIIVM000000000
SRR8131542	Typhimurium	2018	34	1	1.1.1.1960.4174.5285.7166	TEM-1,aac(6')-Iaa;aph(6)-Id,strB,strA,tet(A),sul-2	IncY	91995	GCA_007780705.1	AAIVXR000000000
SRR8142801	Typhimurium	2018	34	1	1.1.1.1960.4174.4984.7228	TEM-1,aac(6')-Iaa;aph(6)-Id,strB,strA,tet(A),sul-2	IncY	91997	GCA_007778805.1	AAIVRT000000000
SRR8281261	Typhimurium	2018	34	1	1.1.1.124.4510.5383.7399	TEM-1,aac(6')-Iaa;aph(6)-Id,strB,strA,tet(A),sul-2	IncY	93583	GCA_007583025.1	AAIIWW000000000
SRR8300683	Typhimurium	2018	34	1	1.1.1.1025.674.3916.4853	TEM-1,aac(6')-Iaa;aph(6)-Id,strB,strA,tet(A),sul-2	IncY	94181	GCA_007821155.1	AAIYNB000000000
SRR8382002	Typhimurium	2018	34	1	1.1.1.124.4033.4790.6422	TEM-1,aac(6')-Iaa;aph(6)-Id,strB,strA,tet(A),sul-2	p0111	-	GCA_007504085.1	AAIDIR000000000
SRR8514640	Typhimurium	2018	34	1	1.1.1.1025.674.3916.4853	TEM-1,aac(6')-Iaa;aph(6)-Id,strB,strA,tet(A),sul-2	IncY	93912	GCA_007585815.1	AAIJFD000000000
SRR8514756	Typhimurium	2018	34	1	1.1.1.1025.674.3916.4853	TEM-1,aac(6')-Iaa;aph(6)-Id,strB,strA,tet(A),sul-2	IncY	93910	GCA_007585005.1	AAIJFH000000000
SRR8523845	Typhimurium	2018	34	1	1.1.1.1025.674.3916.4853	TEM-1,aac(6')-Iaa;aph(6)-Id,strB,strA,tet(A),sul-2	IncY	-	GCA_007508745.1	AAIDTR000000000
SRR8524612	Typhimurium	2017	34	1	1.1.1.1025.674.3916.4853	TEM-1,aac(6')-Iaa;aph(6)-Id,strB,strA,tet(A),sul-2	IncY	93912	GCA_007509085.1	AAIDUR000000000
SRR8524643	Typhimurium	2017	34	1	1.1.1.1025.674.3916.5538	TEM-1,aac(6')-Iaa;aph(6)-Id,strB,strA,tet(A),sul-2	IncY	93971	GCA_007589115.1	AAIJIN000000000
SRR8525963	Typhimurium	2017	34	1	1.1.1.1025.674.3916.4853	TEM-1,aac(6')-Iaa;aph(6)-Id,strB,strA,tet(A),sul-2	IncY	93837	GCA_007509625.1	AAIDVV000000000
SRR8525971	Typhimurium	2017	34	1	1.1.1.1025.674.3916.4853	TEM-1,aac(6')-Iaa;aph(6)-Id,strB,strA,tet(A),sul-2	IncY	-	GCA_007782645.1	AAIVYM000000000
SRR8528452	Typhimurium	2017	34	1	1.1.1.124.2774.3875.4786	TEM-1,aac(6')-Iaa;aph(6)-Id,strB,strA,tet(A),sul-2	p0111	86385	GCA_007656855.1	AAINYQ000000000
SRR8528684	Typhimurium	2019	34	1	1.1.1.660.4697.5649.7742	TEM-1,aac(6')-Iaa;aph(6)-Id,strB,strA,tet(A),sul-2	IncY	94863	GCA_007590225.1	AAIJLF000000000
SRR8542058	Typhimurium	2017	34	1	1.1.1.1025.2482.4097.5196	TEM-1,aac(6')-Iaa;aph(6)-Id,strB,strA,tet(A),sul-2	p0111	95818	GCA_007591385.1	AAIJNN000000000
SRR8543312	Typhimurium	2017	34	1	1.1.1.124.2774.3875.4786	TEM-1,aac(6')-Iaa;aph(6)-Id,strB,strA,tet(A),sul-2	p0111	-	GCA_007512185.1	AAIDZS000000000
SRR8548919	Typhimurium	2017	34	1	1.1.1.1668.3490.4048.5106	TEM-1,aph(6)-Id,strB;aadA-2;aac(6')-Iaa;aadA-8b;strA,mph-(A),dfrA-12,tet(A)-1;tet(A),sul-2;sul-1,floR	p0111	-	GCA_007783525.1	AAIVZT000000000
SRR8549087	Typhimurium	2017	34	1	1.1.1.1025.3532.4102.5204	TEM-1,aac(6')-Iaa;aph(6)-Id,strB,strA,qnrB-19,tet(A),sul-2	p0111	89810	GCA_007783445.1	AAIVZW000000000
SRR8551730	Typhimurium	2017	34	1	1.1.1.1025.2591.3078.3863	TEM-1,aac(6')-Iaa;aph(6)-Id,strB,strA,qnrB-19,tet(A),sul-2	p0111	89810	GCA_007513955.1	AAIECV000000000
SRR8551943	Typhimurium	2017	34	1	1.1.1.124.2774.3875.4786	TEM-1,aac(6')-Iaa;aph(6)-Id,strB,strA,tet(A),sul-2	p0111	89194	GCA_007659605.1	AAIOCH000000000
SRR8552153	Typhimurium	2017	34	1	1.1.1.1025.674.3916.4853	TEM-1,aac(6')-Iaa;aph(6)-Id,strB,strA,tet(A),sul-2	IncY	93912	GCA_007783705.1	AAIWAD000000000
SRR8553917	Typhimurium	2017	34	1	1.1.1.124.2774.3875.4913	TEM-1,aac(6')-Iaa;aph(6)-Id,strB,strA,dfrA-17,tet(A),sul-2	p0111	89294	GCA_007514685.1	AAIEEH000000000
SRR8553951	Typhimurium	2017	34	1	1.1.1.124.2774.3875.4786	TEM-1,aac(6')-Iaa;aph(6)-Id,strB,strA,tet(A),sul-2	p0111	-	GCA_007514865.1	AAIEES000000000
SRR8568673	Typhimurium	2017	34	1	1.1.1.124.2774.3875.4786	TEM-1,aac(6')-Iaa;aph(6)-Id,strB,strA,tet(A),sul-2	p0111	89108	GCA_007782145.1	AAIWAU000000000
SRR8585075	Typhimurium	2017	34	1	1.1.1.1025.674.3916.4853	TEM-1,aac(6')-Iaa;aph(6)-Id,strB,strA,tet(A),sul-2	IncY	93899	GCA_007784245.1	AAIWBB000000000
SRR8638513	Typhimurium	2017	34	1	1.1.1.124.2774.3875.4794	TEM-1,aac(6')-Iaa;aph(6)-Id,strB,strA,tet(A),sul-2	p0111	-	GCA_007596135.1	AAIJWR000000000
SRR8638901	Typhimurium	2017	34	1	1.1.1.1669.3491.4049.5096	TEM-1,aac(6')-Iaa;aph(6)-Id,strB,strA,tet(A),sul-2	IncY	94914	GCA_007597155.1	AAIJWY000000000
SRR8655501	Typhimurium	2016	34	1	1.1.1.124.587.2049.3904	TEM-1,aac(6')-Iaa;aph(6)-Id,strB,strA,tet(A),sul-2	IncY	91997	GCA_007788985.1	AAIWEA000000000
SRR8658199	Typhimurium	2016	34	1	1.1.1.124.2615.3112.3918	aac(6')-Iaa, tet(A)	IncY	-	GCA_007664645.1	AAIONL000000000
SRR8671256	Typhimurium	2016	34	1	1.1.1.124.2436.2862.3518	TEM-1,aac(6')-Iaa;aac(3)-IIa;aph(6)-Id,strB,strA,tet(A),sul-2	p0111	109044	GCA_011165775.1	AAPLFC000000000
SRR8671258	Typhimurium	2016	34	1	1.1.1.1025.2334.2712.3293	TEM-1,aac(6')-Iaa;aph(6)-Id,strB,strA,tet(A),sul-2	p0111	89970	GCA_011472235.1	AAQCMF000000000
SRR8674627	Typhimurium	2016	34	1	1.1.1.124.2309.2676.3267	TEM-1,aac(6')-Iaa;aph(6)-Id,strB,strA,tet(A),sul-2	p0111	91697	GCA_007601895.1	AAIKGW000000000
SRR8674632	Typhimurium	2016	34	1	1.1.1.124.2393.2798.3420	TEM-1,aac(6')-Iaa;aph(6)-Id,strB,strA,tet(A),sul-2	p0111	93831	GCA_007669435.1	AAIOQN000000000
SRR8788900	Typhimurium	2019	34	1	1.1.1.2202.4773.5751.7902	TEM-1,aac(6')-Iaa;aph(6)-Id,strB,strA,tet(A),sul-2	p0111	88855	GCA_007790275.1	AAIWHZ000000000
SRR8936161	Typhimurium	2019	34	1	1.1.1.1025.4844.5859.8082	TEM-1,aac(6')-Iaa;aph(6)-Id,strB,strA,tet(A),sul-2	p0111	89810	GCA_007791235.1	AAIWIX000000000
SRR9261552	Typhimurium	2019	34	1	1.1.1.1025.4938.5993.8280	TEM-1,aac(6')-Iaa;aph(6)-Id,strB,strA,tet(A),sul-2	p0111	89910	GCA_006405695.1	AAFHOF000000000
SRR9273952	Typhimurium	2019	34	1	1.1.1.2240.4896.5938.8200	TEM-1,aac(6')-Iaa, tet(A)	p0111	92198	GCA_006418615.1	AAFIGA000000000
SRR9307557	Typhimurium	2019	34	1	1.1.1.124.4947.6004.8299	CMY-2;OXA-10;TEM-1,aph(6)-Id,strB;aac(6')-Iaa;aac(6')-Ib-cr;strA,qnrVC3,mph-(A),dfrA-14,tet(A)-1[u];tet(A),sul-2,floR	IncY	-	GCA_006464425.1	AAFKDQ000000000
SRR9613218	Typhimurium	2019	19	1	1.178.16.2270.4966.6028.8342	TEM-1,aac(6')-Iaa;aadA-23;aadA-2,qnrS-1,dfrA-12,tet(M);tet(A)-1,sul-3;sul-2,cml-1;floR	IncY	91246	GCA_007538215.1	AAIFZE000000000
SRR9647952	Typhimurium	2019	34	1	1.1.1.1025.4979.6046.8364	TEM-1,aac(6')-Iaa, tet(A)	p0111	96518	GCA_007456575.1	AAHZYK000000000
SRR9649520	Typhimurium	2019	34	1	1.1.1.124.4986.6054.8375	TEM-1,aac(6')-Iaa;aadA-1b;aph(6)-Id,strB;strA,sat2A,dfrA-1,tet(A,sul-2	p0111	89662	GCA_007824725.1	AAIYTK000000000
SRR9649526	Typhimurium	2019	34	1	1.1.1.1275.4985.6053.8374	TEM-1,aac(6')-Iaa;aph(6)-Id,strB,strA,qnrB-19,tet(A),sul-2	IncY	92509	GCA_007691825.1	AAIPOI000000000
SRR9911298	Typhimurium	2019	34	1	1.1.1.124.5017.6103.8457	TEM-1,aac(6')-Iaa;aph(6)-Id,strB,strA,sul-2	IncY	-	GCA_007971145.1	AAJIKN000000000
SRR9968549	Typhimurium	2019	34	1	1.1.1.1025.5038.6128.8496	TEM-1,aac(6')-Iaa,qnrB-19	p0111	89810	GCA_011311495.1	AAPUEF000000000
SRR10604656	Virchow	2019	16	9	1.8.495.516.577.620.711	dfrA-5,tet(A)-1,sul-1	IncY	-	GCA_010823735.1	AAORTX000000000
SRR7285804	Virchow	2017	16	9	0	TEM-1,aac(6')-Iaa;aph(6)-Id,strB[c];strA[c],dfrA-5,tet(A)-1;tet(A),sul-1;sul-2[c]	p0111	-	na	na
SRR7443995	Virchow	2018	16	9	1.1.2.2.2.509.525	TEM-1,aac(3)-Iia,dfrA-1,tet(A)-1,sul-1,fosA-v3	p0111	95725	GCA_004188835.1	AAACBI000000000
SRR8667312	Virchow	2016	16	9	1.1.11.12.12.12.147	None	IncY	96717	GCA_007521865.1	AAIERQ000000000

## Sheet: TableS2
accession	species	details	source	year	location	rep_type	size
OP073540	Bacteriophage	Bacteriophage_0891_16017	Gut metagenome		Japan	p0111	90188
OP073694	Bacteriophage	Bacteriophage_1121_2589	Gut metagenome		Japan	p0111	96939
OP073807	Bacteriophage	Bacteriophage_1292_62783	Gut metagenome		Japan	p0111	93156
OP074029	Bacteriophage	Bacteriophage_1562_68037	Gut metagenome		Japan	IncY	92560
OP074144	Bacteriophage	Bacteriophage_1713_49496	Gut metagenome		Japan	IncY	96771
OP076414	Bacteriophage	Bacteriophage_2015_6367	Gut metagenome		Japan	IncY	92011
OP076200	Bacteriophage	Bacteriophage_4280_90610	Gut metagenome		Japan	p0111	89556
OP076285	Bacteriophage	Bacteriophage_PF-P012_76560	Human faeces		Japan	IncY	92927
CP027320	Escherichia coli	Ecoli_2014C-3084	Human faeces	2013	United States	IncY	78854
CP026725	Escherichia coli	Ecoli_p266917_2_02	Human faeces	2016	United Kingdom	IncY	97124
CP088756	Escherichia coli	Ecoli_pB16EC0899-2	Human blood	2016	South Korea	p0111	91717
CP088429	Escherichia coli	Ecoli_pF16EC0211-2	Human blood	2016	South Korea	IncY	96208
CP088422	Escherichia coli	Ecoli_pF16EC0267-1	Human blood	2016	South Korea	IncY	97218
CP069570	Escherichia coli	Ecoli_pFDAARGOS_1250	Clinical		United States	p0111	90593
CP055772	Escherichia coli	Ecoli_pRHB05-C22_5	Sheep faeces	2017	United Kingdom	IncY	94019
CP055650	Escherichia coli	Ecoli_pRHB34-C21	Pig faeces	2017	United Kingdom	p0111	96848
CP015997	Escherichia coli	Ecoli_pS51_2	Poultry meat	2015	Switzerland	p0111	98216
CP091040	Escherichia coli	Ecoli_pW25K	Pig	2014	China	IncY	97720
MF510496	Klebsiella pneumoniae	Kpneumoniae_pMCR_SCKP-LL83	Clinical	2017	China	p0111	97393
CP071390	Salmonella enterica Agona	Senterica_Agona_pSE18-SA00377-0-P2	Food additive	2018	Germany	p0111	94574
CP030188	Salmonella enterica Concord	Senterica_Concord_pSA20094620.3			Canada	IncY	93719
CP051361	Salmonella enterica Heidelberg	Senterica_Heidelberg_p28322-3	Diseased swine	2002	United States	IncY	95358
CP064673	Salmonella enterica Indiana	Senterica_Indiana_p14146	Chicken meat	2017	China	p0111	103445
CP100671	Salmonella enterica Mbandaka	Senterica_Mbandaka_pR17.0904	Human faeces	2017	Taiwan	p0111	99204
CP030183	Salmonella enterica Ohio	Senterica_Ohio_pSA20030575.2			Canada	IncY	94179
CP077708	Salmonella enterica Rubislaw	Senterica_Rubislaw_pCFSAN058545_02	Pond	2015	United States	IncY	96045
LT905089	Salmonella enterica Typhi	Senterica_Typhi_pty3-243	Clinical	1998	Vietnam	p0111	97394
CP085986	Salmonella enterica Typhimurium	Senterica_Typhimurium_pSZL38.1	Foodstuffs		Russia	p0111	79333
MH422554	Escherichia punavirus phage	Escherichia_phage_P1_Punavirus	Infant gut	2015	Spain	p0111	97213
LR890724	Klebsiella pneumoniae	Kpneumoniae_pKSB1_1H	Rectal swab	2014	Australia	IncY	95815
NC_005856	Escherichia phage	Enterobacteria_phage_P1				IncY	94800
